# Supplementary material for: Patterns of Traditional and Modern Uses of Wild Edible Native Plants of Chile: Challenges and Future Perspectives
Source: Plants (Basel). 2022 Mar 11;11(6):744. doi: 10.3390/plants11060744 (PMC8953413; doi:10.3390/plants11060744)
Supplement: Supplementary file 1 [file plants-11-00744-s001.zip › supplementary/Table S1 and refs.xlsx]

## Sheet: WEP Chile
FAMILY	GENERA	SPECIES NAME	AUTHORS	LIFE FORM	CONSERVATION STATUS (according to Chilean legislation*)	ORIGIN			Part of the plant used										Form of preparation
							Unespecified parts	Entire plant	Infrutescences	Roots	Stems	Leaves	Unespecified aerial parts	Bark	Inflorescences	Seeds	Seedlings	Exudates	Raw	Savoury preparations	Other preparations: dehidrated, colorantes	Sweet dishes	Beverages	Condiments/relishes/chutneys	Unespecified	Cereal/starch based preparations	Oil	Reference Number	Medicinals
Aizoaceae	Carpobrotus	Carpobrotus chilensis	(Molina) N.E. Br.	Perennial herb	Not Evaluated (NE)	Native			1										1									1, 3, 22	1
Aizoaceae	Tetragonia	Tetragonia tetragonoides	(Pall.) Kuntze	Annual	Not Evaluated (NE)	Native							1						1	1								94	1
Alismataceae	Sagittaria	Sagittaria montevidensis	Cham. & Schltdl.	Perennial herb	Not Evaluated (NE)	Native					1														1			718	1
Alstroemeriaceae	Alstroemeria	Alstroemeria aurea	Graham	Perennial herb	Not Evaluated (NE)	Native				1									1	1						1		34	1
Alstroemeriaceae	Alstroemeria	Alstroemeria ligtu	L.	Perennial herb	Not Evaluated (NE)	Endemic				1																1		1, 3, 33	1
Alstroemeriaceae	Alstroemeria	Alstroemeria pelegrina	L.	Perennial herb	Vulnerable (VU)	Endemic				1																1		40
Alstroemeriaceae	Alstroemeria	Alstroemeria patagonica	Phil.	Perennial herb	Not Evaluated (NE)	Native				1									1	1						1		160
Amaranthaceae	Alternanthera	Alternanthera porrigens	(Jacq.) Kuntze	Perennial herb	Not Evaluated (NE)	Native							1										1					719	1
Amaryllidaceae	Nothoscordum	Nothoscordum gracile	(Dryand. ex Aiton) Stearn	Perennial herb	Not Evaluated (NE)	Native				1		1								1								718, 720
Amaryllidaceae	Tristagma	Tristagma patagonicum	(Baker) Traub	Perennial herb	Not Evaluated (NE)	Native				1									1	1								721	1
Amaryllidaceae	Tristagma	Tristagma ameghinoi	(Speg.) Speg.	Perennial herb	Not Evaluated (NE)	Native				1									1	1								722
Anacardiaceae	Lithrea	Lithrea caustica	(Molina) Hook. & Arn.	Tree	Not Evaluated (NE)	Endemic			1										1			1	1					1, 3, 4, 7, 22	1
Anacardiaceae	Schinus	Schinus latifolius	(Gillies ex Lindl.) Engl.	Tree	Not Evaluated (NE)	Endemic			1										1			1	1					3, 4, 7, 11, 22	1
Anacardiaceae	Schinus	Schinus areira	L.	Tree	Not Evaluated (NE)	Native			1														1	1				36, 156, 578	1
Anacardiaceae	Schinus	Schinus polygamus	(Cav.) Cabrera	Shrub/small tree	Not Evaluated (NE)	Native			1													1	1					1, 3, 22, 44	1
Anacardiaceae	Schinus	Schinus marchandii	F.A. Barkley	Shrub	Vulnerable (VU)	Native			1										1				1					722
Anacardiaceae	Schinus	Schinus patagonicus	(Phil.) I.M. Johnst. ex Cabrera	Shrub/small tree	Not Evaluated (NE)	Native			1										1				1					230, 732
Apiaceae	Apium	Apium panul	(Bert. ex DC.) Reiche	Perennial herb	Not Evaluated (NE)	Native				1		1							1	1			1	1				1, 7, 26, 34	1
Apiaceae	Apium	Apium prostratum	Labill.	Perennial herb	Not Evaluated (NE)	Native							1							1				1				569	1
Apiaceae	Azorella	Azorella filamentosa	Lam.	Perennial herb	Not Evaluated (NE)	Native				1									1	1								9
Apiaceae	Azorella	Azorella lycopodioides	Gaud.	Sub-shrub	Not Evaluated (NE)	Native				1									1	1								9
Apiaceae	Azorella	Azorella monantha	Clos	Sub-shrub	Not Evaluated (NE)	Native				1									1	1								9, 160	1
Apiaceae	Azorella	Azorella selago	Hook. f.	Sub-shrub	Not Evaluated (NE)	Native				1									1	1								9
Apiaceae	Azorella	Azorella trifurcata	(Gaertn.) Hook.	Sub-shrub	Not Evaluated (NE)	Native				1									1	1								45, 722
Apiaceae	Azorella	Azorella prolifera	(Cav.) G.M. Plunkett & A.N. Nicolas	Shrub	Not Evaluated (NE)	Native	1																1					723	1
Apiaceae	Bolax	Bolax gummifera	(Lam.) Spreng.	Sub-shrub	Not Evaluated (NE)	Native				1									1	1								9	1
Apiaceae	Bolax	Bolax caespitosa	Hombr. & Jacq. ex Decne.	Sub-shrub	Not Evaluated (NE)	Native				1									1	1								9, 722
Apiaceae	Centella	Centella asiatica	(L.) Urb.	Perennial herb	Not Evaluated (NE)	Native						1							1				1	1				718, 720	1
Apiaceae	Cyclospermum	Cyclospermum leptophyllum	(Pers.) Sprague	Annual	Not Evaluated (NE)	Native						1												1				9, 718, 720	1
Apiaceae	Daucus	Daucus montanus	Humb. & Bonpl. ex Spreng.	Annual/bi-annual herb	Not Evaluated (NE)	Native						1								1			1					719
Apiaceae	Diposis	Diposis bulbocastanum	DC.	Perennial herb	Not Evaluated (NE)	Endemic				1															1			1, 11
Apiaceae	Eryngium	Eryngium paniculatum	Cav. & Dombey ex F. Delaroche	Perennial herb	Not Evaluated (NE)	Native				1	1	1							1	1	1							160	1
Apiaceae	Lilaeopsis	Lilaeopsis macloviana	(Gand.) A.W. Hill	Perennial herb	Not Evaluated (NE)	Native				1										1								8, 31	1
Apiaceae	Oreomyrrhis	Oreomyrrhis hookeri	Mathias & Constance	Perennial herb	Not Evaluated (NE)	Native				1															1			9
Apiaceae	Osmorhiza	Osmorhiza berteroi	DC.	Perennial herb	Not Evaluated (NE)	Native				1									1	1				1				26, 34, 35, 230	1
Apiaceae	Sanicula	Sanicula graveolens	Poepp. ex DC.	Perennial herb	Not Evaluated (NE)	Native						1												1				34	1
Araucariaceae	Araucaria	Araucaria araucana	(Molina) K. Koch	Tree	Vulnerable (VU)	Native										1				1			1			1		1, 4, 7, 22, 24, 30, 34, 228, 474	1
Arecaceae	Juania	Juania australis	(Mart.) Drude ex Hook. f.	Tree	Endangered (EN)	Endemic			1																1			3, 70
Arecaceae	Jubaea	Jubaea chilensis	(Molina) Baill.	Tree	Vulnerable (VU)	Endemic			1		1					1		1	1			1F	1					1, 3, 4, 22, 30
Asteraceae	Baccharis	Baccharis juncea	(Cass.) Desf.	Perennial herb	Not Evaluated (NE)	Native					1														1			8	1
Asteraceae	Baccharis	Baccharis tola	Phil.	Shrub	Not Evaluated (NE)	Native												1				1						8, 31	1
Asteraceae	Baccharis	Baccharis genistelloides	(Lam.) Pers.	Sub-shrub	Not Evaluated (NE)	Native							1										1					719	1
Asteraceae	Bidens	Bidens pilosa L.	var. apiifolia (DC.) Sherff	Annual	Not Evaluated (NE)	Endemic							1										1					719	1
Asteraceae	Conyza	Conyza bonariensis	(L.) Cronquist	Annual	Not Evaluated (NE)	Native		1				1							1L	1E				1L				718, 720	1
Asteraceae	Conyza	Conyza sumatrensis	var. leiotheca (S.F. Blake) Pruski & G. Sancho	Annual	Not Evaluated (NE)	Native						1								1								718
Asteraceae	Flaveria	Flaveria haumanii	Dimitri & Orfila	Annual	Not Evaluated (NE)	Native						1			1										1			720	1
Asteraceae	Galinsoga	Galinsoga parviflora	Cav.	Annual	Not Evaluated (NE)	Native					1	1			1					1								718, 720, 724	1
Asteraceae	Gamochaeta	Gamochaeta americana	(Mill.) Wedd.	Biannual or Perennial Herb	Not Evaluated (NE)	Native							1										1					719	1
Asteraceae	Grindelia	Grindelia chiloensis	(Cornel.) Cabrera	Sub-shrub	Not Evaluated (NE)	Native						1													1			725	1
Asteraceae	Haplopappus	Haplopappus baylahuen	J. Remy	Shrub	Not Evaluated (NE)	Native						1											1					726	1
Asteraceae	Hypochaeris	Hypochaeris chondrilloides	(A. Gray) Cabrera	Perennial herb	Not Evaluated (NE)	Native						1							1									8	1
Asteraceae	Hypochaeris	Hypochaeris incana	(Hook. & Arn.) Macloskie	Perennial herb	Not Evaluated (NE)	Native				1										1								9
Asteraceae	Hypochaeris	Hypochaeris scorzonerae	(DC.) F. Muell.	Perennial herb	Not Evaluated (NE)	Endemic				1		1								1								1, 724	1
Asteraceae	Hypochaeris	Hypochaeris eriolaena	(Sch.Bip.) Reiche	Perennial herb	Not Evaluated (NE)	Native				1															1			719
Asteraceae	Hypochaeris	Hypochaeris eremophila	Cabrera	Perennial herb	Not Evaluated (NE)	Native				1								1	1									727
Asteraceae	Hypochaeris	Hypochaeris meyeniana	(Walp.) Benth. & Hook.f. ex Griseb.	Perennial herb	Not Evaluated (NE)	Native						1													1			727
Asteraceae	Hypochaeris	Hypochaeris taraxacoides	Ball	Perennial herb	Not Evaluated (NE)	Native						1								1								728
Asteraceae	Madia	Madia chilensis	(Nutt.) Reiche	Annual	Not Evaluated (NE)	Endemic										1											1	1
Asteraceae	Madia	Madia sativa	Molina	Annual	Not Evaluated (NE)	Native										1				1	1						1	1, 26, 30, 36, 44	1
Asteraceae	Mutisia	Mutisia lanigera	Wedd.	Sub-shrub	Not Evaluated (NE)	Native	1																1					8
Asteraceae	Perezia	Perezia atacamensis	(Phil.) Reiche	Perennial herb	Not Evaluated (NE)	Native					1														1			8	1
Asteraceae	Perezia	Perezia multiflora	(Humb. & Bonpl.) Less.	Perennial herb	Not Evaluated (NE)	Native						1											1					719	1
Asteraceae	Porophyllum	Porophyllum ruderale	(Jacq.) Cass.	Perennial herb	Not Evaluated (NE)	Native						1							1					1				718, 720	1
Asteraceae	Senecio	Senecio atacamensis	Phil.	Shrub	Not Evaluated (NE)	Native							1							1				1				8, 31	1
Asteraceae	Senecio	Senecio eriophyton	J. Remy	Shrub	Not Evaluated (NE)	Native							1											1				36	1
Asteraceae	Senecio	Senecio nutans	Sch. Bip.	Shrub	Not Evaluated (NE)	Native	1																1	1				8, 31, 36	1
Asteraceae	Senecio	Senecio otites	Kunze ex DC.	Perennial herb	Not Evaluated (NE)	Native					1								1									26	1
Asteraceae	Soliva	Soliva sessilis	Ruiz & Pav.	Annual	Not Evaluated (NE)	Native						1													1			718, 720
Asteraceae	Tagetes	Tagetes minuta	L.	Annual	Not Evaluated (NE)	Native							1										1	1				3, 8	1
Asteraceae	Tagetes	Tagetes multiflora Kunth	Kunth	Annual	Not Evaluated (NE)	Native							1										1	1				8, 31	1
Asteraceae	Taraxacum	Taraxacum gilliesii	Hook. & Arn.	Perennial herb	Not Evaluated (NE)	Native		1																	1			9
Asteraceae	Tessaria	Tessaria absinthioides	(Hook. & Arn.) DC.	Shrub	Not Evaluated (NE)	Native				1															1			718	1
Asteraceae	Xenophyllum	Xenophyllum poposum	(Phil.) V.A. Funk	Sub-shrub	Not Evaluated (NE)	Native	1																	1				1	1
Balanophoraceae	Ombrophytum	Ombrophytum subterraneum	(Aspl.) B. Hansen	Parasitic perennial herb	Not Evaluated (NE)	Native			1										1									8, 31	1
Berberidaceae	Berberis	Berberis congestiflora	Gay	Shrub	Not Evaluated (NE)	Endemic			1										1									36
Berberidaceae	Berberis	Berberis darwinii	Hook.	Shrub	Not Evaluated (NE)	Native			1						1				1			1FF	1					7, 29, 160, 754	1
Berberidaceae	Berberis	Berberis empetrifolia	Lam.	Sub-shrub	Not Evaluated (NE)	Native			1										1			1						9, 35, 160	1
Berberidaceae	Berberis	Berberis ilicifolia	L. f.	Shrub/small tree	Not Evaluated (NE)	Native			1										1									569	1
Berberidaceae	Berberis	Berberis microphylla	G. Forst.	Shrub	Not Evaluated (NE)	Native			1										1			1	1					1, 6, 15, 34, 36, 569	1
Berberidaceae	Berberis	Berberis trigona	Kunze ex Poepp. & Endl.	Shrub	Not Evaluated (NE)	Native			1										1									729
Berberidaceae	Berberis	Berberis serratodentata	Berberis serratodentata Lechl.	Shrub	Not Evaluated (NE)	Native			1										1									730
Blechnaceae	Blechnum	Blechnum chilense	(Kaulf.) Mett.	Sub-shrub	Not Evaluated (NE)	Native				1															1			3, 41	1
Blechnaceae	Blechnum	Blechnum hastatum Kaulf.	Kaulf.	Perennial herb	Not Evaluated (NE)	Native				1															1			3	1
Boraginaceae	Cordia	Cordia decandra	Hook. & Arn.	Shrub/small tree	Near Threatened (NT)	Endemic										1					1							4
Boraginaceae	Johnstonella	Johnstonella parviflora	(Phil.) Hasenstab & M.G. Simpson	Annual	Not Evaluated (NE)	Native	1																1					8	1
Boraginaceae	Phacelia	Phacelia cumingii	(Benth.) A. Gray	Annual	Not Evaluated (NE)	Native	1																	1				1
Boraginaceae	Tiquilia	Tiquilia atacamensis	(Phil.) A.T. Richardson	Sub-shrub	Not Evaluated (NE)	Endemic				1									1				1					8
Boraginaceae	Tiquilia	Tiquilia paronychioides	(Phil.) A.T. Richardson	Sub-shrub	Not Evaluated (NE)	Native				1															1			1	1
Brassicaceae	Cardamine	Cardamine bonariensis	Pers.	Perennial herb	Not Evaluated (NE)	Native						1								1								724	1
Brassicaceae	Descurainia	Descurainia antarctica	(E. Fourn.) O.E. Schulz	Annual/bi-annual herb	Not Evaluated (NE)	Native										1			1							1		9
Brassicaceae	Descurainia	Descurainia nuttallii	(Colla) O.E. Schulz	Annual	Not Evaluated (NE)	Native	1																1					8	1
Brassicaceae	Descurainia	Descurainia depressa	(Phil.) Prantl ex Reiche	Perennial herb	Not Evaluated (NE)	Native	1																1					8	1
Brassicaceae	Descurainia	Descurainia pimpinellifolia	(Barnéoud) O.E. Schulz	Annual	Not Evaluated (NE)	Native	1																1					8	1
Brassicaceae	Descurainia	Descurainia myriophylla	(Willd. ex DC.) R.E. Fr.	Annual	Not Evaluated (NE)	Native	1																1					8	1
Brassicaceae	Lepidium	Lepidium didymum	L.	Annual/bi-annual herb	Not Evaluated (NE)	Native		1																	1			720, 731	1
Bromeliaceae	Fascicularia	Fascicularia bicolor	(Ruiz & Pav.) Mez	Epiphytic/terrestrial perennial herb	Not Evaluated (NE)	Endemic			1										1									1, 3, 4, 26, 30
Bromeliaceae	Greigia	Greigia sphacelata	(Ruiz & Pav.) Regel	Perennial herb	Not Evaluated (NE)	Endemic			1										1	1	1					1		1, 4, 14, 15, 160	1
Bromeliaceae	Ochagavia	Ochagavia litoralis	(Phil.) Zizka, Trumpler & Zoellner	Perennial herb	Not Evaluated (NE)	Endemic			1										1									1, 40
Bromeliaceae	Puya	Puya berteroniana	Mez	Perennial herb	Not Evaluated (NE)	Endemic					1	1								1								1, 545	1
Bromeliaceae	Puya	Puya boliviensis	Baker	Perennial herb	Vulnerable (VU)	Endemic					1	1								1								19	1
Bromeliaceae	Puya	Puya chilensis	Molina	Perennial herb	Least Concern (LC)	Endemic					1	1								1								7, 44	1
Cactaceae	Browningia	Browningia candelaris	(Meyen) Britton & Rose	Succulent tree	Vulnerable (VU)	Native			1										1									8, 37
Cactaceae	Corryocactus	Corryocactus brevistylus	(K. Schum. ex Vaupel) Britton & Rose	Succulent shrub	Not Evaluated (NE)	Native			1										1									8, 36, 37
Cactaceae	Leucostele	Leucostele atacamensis (Phil.) Schlumpb.	(Phil.) Schlumpb.	Succulent tree	Near Threatened (NT)	Native			1										1									1, 4, 8, 37
Cactaceae	Leucostele	Leucostele chiloensis	(Colla) Schlumpb.	Succulent shrub	Least Concern (LC)	Endemic			1										1			1						1, 4, 7, 22	1
Cactaceae	Leucostele	Leucostele nigripilis	(Phil.) P.C.Guerrero & Helmut Walter	Succulent shrub	Not Evaluated (NE)	Endemic			1										1									1, 4, 37	1
Cactaceae	Leucostele	Leucostele deserticola	(Werderm.) Schlumpb.	Succulent shrub	Vulnerable (VU)	Endemic			1										1									1, 4, 37	1
Cactaceae	Echinopsis	Echinopsis formosa	(Pfeiff.) Jacobi ex Salm-Dyck	Succulent shrub	Vulnerable (VU)	Native			1										1									8, 37
Cactaceae	Eulychnia	Eulychnia acida	Phil.	Succulent tree	Least Concern (LC)	Endemic			1										1				1					1, 37, 38, 546	1
Cactaceae	Eulychnia	Eulychnia breviflora	Phil.	Succulent shrub	Least Concern (LC)	Endemic			1										1									37
Cactaceae	Eulychnia	Eulychnia castanea	Phil.	Succulent shrub	Near Threatened (NT)	Endemic			1										1									4, 37
Cactaceae	Eulychnia	Eulychnia iquiquensis	(K. Schum.) Britton & Rose	Succulent shrub	Endangered (EN)	Endemic			1										1									1, 4, 37
Cactaceae	Maihuenia	Maihuenia poeppigii	(Otto ex Pfeiff.) K. Schum.	Succulent shrub	Near Threatened (NT)	Native			1										1									1, 4, 43
Cactaceae	Maihuenia	Maihuenia patagonica	(Phil.) Britton & Rose	Succulent shrub	Endangered (EN)	Native			1																1			732
Cactaceae	Maihueniopsis	Maihueniopsis atacamensis	(Phil.) F. Ritter	Succulent shrub	Near Threatened (NT)	Endemic			1										1									37
Cactaceae	Maihueniopsis	Maihueniopsis camachoi	(Espinosa) F. Ritter	Succulent shrub	Not Evaluated (NE)	Endemic			1	1															1			8, 31	1
Cactaceae	Maihueniopsis	Maihueniopsis ovata	(Pfeiff.) F. Ritter	Succulent shrub	Near Threatened (NT)	Native			1										1									37
Cactaceae	Maihueniopsis	Maihueniopsis darwinii	(Hensl.) F. Ritter	Succulent shrub	CR	Native			1	1									1	1								723, 733
Cactaceae	Miqueliopuntia	Miqueliopuntia miquelii	(Monv.) F. Ritter	Succulent shrub	Not Evaluated (NE)	Endemic			1										1									1, 37
Cactaceae	Neowerdermannia	Neowerdermannia chilensis	Backeb.	Succulent shrub	Endangered (EN)	Endemic				1	1									1								37
Cactaceae	Oreocereus	Oreocereus leucotrichus	(Phil.) Wagenkn. ex F. Ritter	Succulent shrub	Least Concern (LC)	Native			1										1									8
Cactaceae	Airampoa	Airampoa soehrensii	(Britton & Rose) Lodé	Succulent shrub	Least Concern (LC)	Native			1										1		1	1	1					8, 31, 37	1
calceolariaceae	Calceolaria	Calceolaria thyrsiflora	Graham	Shrub/sub-shrub	Not Evaluated (NE)	Endemic	1																	1				1	1
Calyceraceae	Boopis	Boopis australis	Decne.	Perennial herb	Not Evaluated (NE)	Native				1										1								9
Caprifoliaceae	Valeriana	Valeriana nivalis	Wedd.	Perennial herb	Not Evaluated (NE)	Native				1															1			8	1
Caricaceae	Carica	Carica chilensis	(Planch. ex A. DC.) Solms	Shrub	Vulnerable (VU)	Native			1																1			4, 22
Caryophyllaceae	Arenaria	Arenaria serpens	Kunth	Perennial herb	Not Evaluated (NE)	Native	1																		1			727	1
Celastraceae	Maytenus	Maytenus boaria	Molina	Tree	Not Evaluated (NE)	Native						1				1				1L							1	1, 34	1
Celastraceae	Maytenus	Maytenus chubutensis	(Speg.) Lourteig, O'Donell & Sleumer	Shrub/sub-shrub	Least Concern (LC)	Native										1											1	723, 730
Ceratophyllaceae	Ceratophyllum	Ceratophyllum demersum	L.	Aquatic perennial herb	Not Evaluated (NE)	Native						1													1			718, 720
Chenopodiaceae	Atriplex	Atriplex imbricata	(Moq.) D. Dietr.	Shrub/sub-shrub	Not Evaluated (NE)	Native	1													1								8
Chenopodiaceae	Atriplex	Atriplex madariagae	Phil.	Shrub	Not Evaluated (NE)	Endemic						1							1	1								8, 17, 42	1
Chenopodiaceae	Chenopodium	Chenopodium petiolare	Kunth	Perennial herb	Not Evaluated (NE)	Native						1				1										1		8
Chenopodiaceae	Chenopodium	Chenopodium quinoa	Willd.	Annual	Not Evaluated (NE)	Native						1				1	1		1L	1			1	1		1		1, 3, 30, 33, 174, 183	1
Chenopodiaceae	Chenopodium	Chenopodium hircinum	Schrad.	Annual	Not Evaluated (NE)	Native						1				1										1		31, 725, 756	1
Chenopodiaceae	Dysphania	Dysphania ambrosioides	(L.) Mosyakin & Clemants	Perennial herb	Not Evaluated (NE)	Native						1												1				356	1
Chenopodiaceae	Dysphania	Dysphania microcarpa	(Phil.) Mosyakin & Clemants	Annual	Not Evaluated (NE)	Endemic						1								1								724	1
Chenopodiaceae	Suaeda	Suaeda foliosa	Moq.	Sub-shrub	Not Evaluated (NE)	Native	1																		1			736
Convolvulaceae	Ipomoea	Ipomoea pes-caprae	(L.) R.Br.	Perennial herb	Not Evaluated (NE)	Native				1	1														1			94
Coriariaceae	Coriaria	Coriaria ruscifolia	L.	Shrub	Not Evaluated (NE)	Native			1																1			724	1
Cyperaceae	Cyperus	Cyperus eragrostis	Lam.	Perennial herb	Not Evaluated (NE)	Native				1									1	1			1			1		558, 559	1
Cyperaceae	Schoenoplectus	Schoenoplectus californicus	(C.A. Mey.) Soják	Perennial herb	Not Evaluated (NE)	Native				1									1	1						1		30, 35, 160, 300
Dicksoniaceae	Lophosoria	Lophosoria quadripinnata	(J.F. Gmel.) C. Chr.	Sub-shrub	Not Evaluated (NE)	Native				1	1	1								1								3, 160	1
Dioscoreaceae	Dioscorea	Dioscorea auriculata	Poepp.	Climbing perennial herb	Not Evaluated (NE)	Endemic				1															1			3, 300
Dioscoreaceae	Dioscorea	Dioscorea bridgesii	Griseb. ex Kunth	Climbing perennial herb	Not Evaluated (NE)	Endemic				1															1			300
Dioscoreaceae	Dioscorea	Dioscorea fastigiata	Gay	Climbing perennial herb	Not Evaluated (NE)	Endemic				1															1			66, 300
Dioscoreaceae	Dioscorea	Dioscorea humifusa	Poepp.	Climbing perennial herb	Not Evaluated (NE)	Endemic				1										1								1, 3, 300
Dioscoreaceae	Dioscorea	Dioscorea saxatilis	Poepp.	Climbing perennial herb	Not Evaluated (NE)	Endemic				1															1			3, 300
Elaeocarpaceae	Aristotelia	Aristotelia chilensis	(Molina) Stuntz	Shrub/small tree	Not Evaluated (NE)	Native			1										1		1	1	1			1		1, 3, 4, 7, 14, 15, 24, 29, 30, 33, 34, 229	1
Ephedraceae	Ephedra	Ephedra chilensis	C. Presl	Shrub	Not Evaluated (NE)	Native			1										1				1					1, 4, 22, 732	1
Ephedraceae	Ephedra	Ephedra americana	Humb. & Bonpl. ex Willd.	Shrub	Not Evaluated (NE)	Native			1										1				1					8	1
Ephedraceae	Ephedra	Ephedra multiflora	Phil. ex Stapf	Shrub	Not Evaluated (NE)	Native			1										1									8	1
Ephedraceae	Ephedra	Ephedra ochreata	Miers	Shrub	Not Evaluated (NE)	Native			1										1				1					733, 755	1
Equisetaceae	Equisetum	Equisetum bogotense	Kunth	Perennial herb	Not Evaluated (NE)	Native							1										1					719	1
Ericaceae	Empetrum	Empetrum rubrum	Vahl ex Willd.	Sub-shrub	Not Evaluated (NE)	Native			1										1			1						1, 3, 4, 9, 34, 35, 569
Ericaceae	Gaultheria	Gaultheria caespitosa	Poepp. & Endl.	Shrub/sub-shrub	Not Evaluated (NE)	Native			1										1									13
Ericaceae	Gaultheria	Gaultheria phillyreifolia	(Pers.) Sleumer	Shrub	Not Evaluated (NE)	Native			1										1			1						1, 7, 13, 34
Ericaceae	Gaultheria	Gaultheria mucronata	(L. f.) Hook. & Arn.	Shrub	Not Evaluated (NE)	Native			1										1			1						1, 4, 26, 29, 34, 35	1
Ericaceae	Gaultheria	Gaultheria poeppigii	DC.	Shrub	Not Evaluated (NE)	Native			1										1									1, 13
Ericaceae	Gaultheria	Gaultheria pumila	(L. f.) D.J. Middleton	shrub	Not Evaluated (NE)	Native			1										1									1, 9, 13, 34, 229
Ericaceae	Gaultheria	Gaultheria antarctica	Hook.f.	Sub-shrub	Not Evaluated (NE)	Native			1										1									730
Escalloniaceae	Escallonia	Escallonia rubra	Escallonia rubra (Ruiz & Pav.) Pers.	Shrub	Not Evaluated (NE)	Endemic							1												1			720	1
Fabaceae	Acacia	Acacia caven	(Molina) Molina	Tree	Not Evaluated (NE)	Native			1							1							1F					1, 7	1
Fabaceae	Adesmia	Adesmia lotoides	Hook. f.	Perennial herb	Not Evaluated (NE)	Native				1															1			9
Fabaceae	Adesmia	Adesmia rahmeri	Phil.	Annual/bi-annual herb	Not Evaluated (NE)	Native				1															1			8	1
Fabaceae	Adesmia	Adesmia spinosissima	Meyen	Shrub	Not Evaluated (NE)	Native						1			1										1			8	1
Fabaceae	Caesalpinia	Tara spinosa	(Molina) Britton & Rose	Tree	Not Evaluated (NE)	Native												1			1						1	734	1
Fabaceae	Geoffroea	Geoffroea decorticans	(Gillies ex Hook. & Arn.) Burkart	Tree	Not Evaluated (NE)	Native			1							1			1			1	1			1	1	1, 3, 4, 8, 11, 210, 675	1
Fabaceae	Glycyrrhiza	Glycyrrhiza astragalina	Gillies ex Hook. & Arn.	Sub-shrub	Not Evaluated (NE)	Native				1									1									723	1
Fabaceae	Hoffmanseggia	Hoffmannseggia doellii	Phil.	Perennial herb	Not Evaluated (NE)	Endemic				1									1	1								8
Fabaceae	Hoffmanseggia	Hoffmannseggia glauca	(Ortega) Eifert	Perennial herb	Not Evaluated (NE)	Native				1									1	1								160
Fabaceae	Hoffmanseggia	Hoffmannseggia prostrata	Lag. ex DC.	Perennial herb	Not Evaluated (NE)	Native				1									1	1								160
Fabaceae	Hoffmanseggia	Hoffmannseggia trifoliata	Cav.	Perennial herb	Not Evaluated (NE)	Native				1															1			1
Fabaceae	Lathyrus	Lathyrus magellanicus	Lam.	Perennial herb	Not Evaluated (NE)	Native										1				1								160
Fabaceae	Lathyrus	Lathyrus nervosus	Lam.	Perennial herb	Not Evaluated (NE)	Native										1									1			720, 749
Fabaceae	Lathyrus	Lathyrus subandinus	Phil.	Perennial herb	Not Evaluated (NE)	Endemic										1			1	1								757
Fabaceae	Otholobium	Otholobium glandulosum	(L.) J.W. Grimes	Shrub/small tree	Not Evaluated (NE)	Native						1											1					1, 3, 33, 44, 474	1
Fabaceae	Prosopis	Prosopis alba	Griseb.	Tree	Least Concern (LC)	Native			1							1		1	1			1	1			1		1, 8, 17, 30, 36	1
Fabaceae	Prosopis	Prosopis chilensis	(Molina) Stuntz emend. Burkart	Tree	Vulnerable (VU)	Native			1							1		1					1					1, 4, 11, 30, 313, 314, 655	1
Fabaceae	Prosopis	Prosopis flexuosa	DC.	Tree	Vulnerable (VU)	Native			1							1						1				1		750, 751
Fabaceae	Prosopis	Prosopis strombulifera	(Lam.) Benth.	Shrub	Least Concern (LC)	Native	1																		1			720	1
Fabaceae	Senna	Senna arnottiana	(Gillies ex Hook.) H.S. Irwin & Barneby	Shrub/sub-shrub	Not Evaluated (NE)	Native	1																			1		735
Fabaceae	Vicia	Vicia nigricans	Hook. & Arn.	Perennial herb	Not Evaluated (NE)	Native										1				1								737	1
Francoaceae	Balbisia	Balbisia gracilis	(Meyen) Hunz. & Ariza	Sub-shrub	Not Evaluated (NE)	Native						1											1					725	1
Francoaceae	Tetilla	Tetilla hydrocotylifolia	DC.	Perennial herb	Not Evaluated (NE)	Endemic						1							1									40
Francoaceae	Viviania	Viviania marifolia	Cav.	Shrub	Not Evaluated (NE)	Native	1																1					1, 44	1
Frankeniaceae	Frankenia	Frankenia salina	(Molina) I.M. Johnst.	Sub-shrub	Not Evaluated (NE)	Endemic												1						1				11, 36
Geraniaceae	Geranium	Geranium magellanicum	Hook. f.	Perennial herb	Not Evaluated (NE)	Native						1							1	1								160
Gomortegaceae	Gomortega	Gomortega keule	(Molina) Baill.	Tree	Endangered (EN)	Endemic			1													1	1					1, 3, 4, 11, 33
Grossulariaceae	Ribes	Ribes cucullatum	Hook. & Arn.	Shrub	Not Evaluated (NE)	Native			1										1			1	1					9, 34
Grossulariaceae	Ribes	Ribes magellanicum	Poir.	Shrub	Not Evaluated (NE)	Native			1										1			1	1					1, 4, 9, 26, 30, 35	1
Grossulariaceae	Ribes	Ribes polyanthes	Phil.	Shrub	Not Evaluated (NE)	Endemic			1										1			1						1
Grossulariaceae	Ribes	Ribes densiflorum	Phil.	Shrub	Not Evaluated (NE)	Native			1										1			1						1
Grossulariaceae	Ribes	Ribes punctatum	Ruiz & Pav.	Shrub	Not Evaluated (NE)	Native			1										1			1						1	1
Grossulariaceae	Ribes	Ribes bicolor	Phil.	Shrub	Not Evaluated (NE)	Endemic			1										1			1						1
Grossulariaceae	Ribes	Ribes trilobum	Meyen	Shrub	Not Evaluated (NE)	Endemic			1										1			1						1
Grossulariaceae	Ribes	Ribes valdivianum	Phil.	shrub	Not Evaluated (NE)	Native			1										1			1						1
Gunneraceae	Gunnera	Gunnera tinctoria	(Molina) Mirb.	Perennial herb	Not Evaluated (NE)	Native						1										1	1					1, 3, 7, 26, 29, 34, 35	1
Iridaceae	Calydorea	Calydorea xiphioides	(Poepp.) Espinosa	Perennial herb	Vulnerable (VU)	Endemic				1									1	1								11
Iridaceae	Herbertia	Herbertia lahue	(Molina) Goldblatt	Perennial herb	Not Evaluated (NE)	Native				1										1								3, 11, 33, 716
Iridaceae	Olsynium	Olsynium junceum	(E. Mey. ex C. Presl) Goldblatt	Perennial herb	Not Evaluated (NE)	Native									1				1				1					722	1
Iridaceae	Sisyrinchium	Sisyrinchium chilense	Hook.	Perennial herb	Not Evaluated (NE)	Native	1																1					727	1
Juncaceae	Juncus	Juncus procerus	E. Mey.	Perennial herb	Not Evaluated (NE)	Native										1									1			160
Juncaceae	Oxychloe	Oxychloë andina	Phil.	Perennial herb	Not Evaluated (NE)	Native			1										1		1					1		8, 36, 31
Krameriaceae	Krameria	Krameria cistoidea	Hook. & Arn.	Shrub	Least Concern (LC)	Endemic										1			1		1	1	1					1	1
Lamiaceae	Clinopodium	Clinopodium multiflorum	(Ruiz & Pav.) Kuntze	Shrub	Near Threatened (NT)	Endemic						1												1				1	1
Lamiaceae	Clinopodium	Clinopodium darwinii	(Benth.) Kuntze	Sub-shrub	Not Evaluated (NE)	Native						1											1					45
Lamiaceae	Clinopodium	Clinopodium gilliesii	(Benth.) Kuntze	Shrub	Not Evaluated (NE)	Native						1												1				1	1
Lardizabalaceae	Boquila	Boquila trifoliolata	(DC.) Decne.	Climbing shrub	Not Evaluated (NE)	Native			1										1									738
Lardizabalaceae	Lardizabala	Lardizabala biternata	Ruiz & Pav.	Climbing shrub	Not Evaluated (NE)	Endemic			1										1									1, 4, 14, 22
Lauraceae	Beilschmiedia	Beilschmiedia berteroana	(Gay) Kosterm.	Tree	Endangered (EN)	Endemic			1										1									1, 4
Lauraceae	Cryptocarya	Cryptocarya alba	(Molina) Looser	Tree	Not Evaluated (NE)	Endemic			1											1			1					1, 3, 4, 7, 33	1
Lauraceae	Persea	Persea lingue	(Ruiz & Pav.) Nees	Tree	Vulnerable (VU)	Native			1														1					732	1
Linaceae	Linum	Linum prostratum	Dombey ex Lam.	Perennial herb	Not Evaluated (NE)	Native	1																1					1	1
Loranthaceae	Tristerix	Tristerix aphyllus	(Miers ex DC.) Barlow & Wiens	Parasitic shrub	Not Evaluated (NE)	Endemic			1										1									3
Loranthaceae	Tristerix	Tristerix corymbosus	(L.) Kuijt	Parasitic shrub	Not Evaluated (NE)	Native			1										1									160	1
Luzuriagaceae	Luzuriaga	Luzuriaga radicans	Ruiz & Pav.	Climbing shrub	Not Evaluated (NE)	Native			1													1						26, 29	1
Malpighiaceae	Dinemandra	Dinemandra ericoides	A. Juss.	Shrub/sub-shrub	Not Evaluated (NE)	Endemic	1																1					19	1
Malvaceae	Nototriche	Nototriche clandestina	(Phil.) A.W. Hill	Perennial herb	Not Evaluated (NE)	Native				1															1			8	1
Malvaceae	Nototriche	Nototriche estipulata	A.W. Hill ex B.L. Burtt	Perennial herb	Not Evaluated (NE)	Native				1															1			8
Monimiaceae	Peumus	Peumus boldus	Molina	Tree	Not Evaluated (NE)	Endemic			1			1							1				1					1, 4, 7, 22	1
Montiaceae	Calandrinia	Calandrinia acaulis	Kunth	Perennial herb	Not Evaluated (NE)	Native							1										1					719	1
Montiaceae	Calandrinia	Calandrinia ciliata	(Ruiz & Pav.) DC.	Annual	Not Evaluated (NE)	Native						1								1								719
Montiaceae	Montia	Montia fontana	L.	Annual	Not Evaluated (NE)	Native					1	1								1								727, 739
Myrtaceae	Amomyrtus	Amomyrtus luma	(Molina) D. Legrand & Kausel	Tree	Not Evaluated (NE)	Native			1										1				1					1, 3, 4, 7, 29, 30, 35, 34	1
Myrtaceae	Amomyrtus	Amomyrtus meli	(Phil.) D. Legrand & Kausel	Tree	Not Evaluated (NE)	Endemic			1										1									7, 26, 29	1
Myrtaceae	Luma	Luma apiculata	(DC.) Burret	Tree	Not Evaluated (NE)	Native			1						1				1	1			1					1, 34	1
Myrtaceae	Luma	Luma chequen	(Molina) A. Gray	Shrub/small tree	Not Evaluated (NE)	Endemic			1										1									1	1
Myrtaceae	Myrceugenia	Myrceugenia exsucca	(DC.) O. Berg	Tree	Not Evaluated (NE)	Native			1										1									4, 34	1
Myrtaceae	Myrceugenia	Myrceugenia planipes	(Hook. & Arn.) O. Berg	Tree	Not Evaluated (NE)	Native			1										1									1, 7, 29	1
Myrtaceae	Myrteola	Myrteola nummularia	(Poir.) O. Berg	Shrub/sub-shrub	Not Evaluated (NE)	Native			1										1			1	1					1, 4, 569
Myrtaceae	Ugni	Ugni candollei	(Barnéoud) O. Berg	Shrub	Not Evaluated (NE)	Endemic			1										1									3, 30, 35
Myrtaceae	Ugni	Ugni molinae	Turcz.	Shrub	Not Evaluated (NE)	Native			1										1		1	1	1	1				1, 3, 4, 22, 26, 34, 36, 172	1
Nothofagaceae	Nothofagus	Nothofagus dombeyi	(Mirb.) Oerst.	Tree	Not Evaluated (NE)	Native					1									1								14
Nothofagaceae	Nothofagus	Nothofagus pumilio	(Poepp. & Endl.) Krasser	Tree	Not Evaluated (NE)	Native												1	1									9
Nothofagaceae	Nothofagus	Nothofagus antarctica	(G. Forst.) Oerst.	Tree	Not Evaluated (NE)	Native	1																		1			720
Nyctaginaceae	Mirabilis	Mirabilis expansa	(Ruiz & Pav.) Standl.	Perennial herb	Not Evaluated (NE)	Native				1	1	1								1								724, 752	1
Onagraceae	Epilobium	Epilobium denticulatum	Ruiz & Pav.	Perennial herb	Not Evaluated (NE)	Native							1										1					719	1
Onagraceae	Fuchsia	Fuchsia magellanica	Lam.	Shrub	Not Evaluated (NE)	Native			1										1									1, 3, 7, 35, 569	1
Onagraceae	Oenothera	Oenothera stricta	Ledeb. ex Link	Annual/bi-annual herb	Not Evaluated (NE)	Native	1																		1			720	1
Orchidaceae	Myrosmodes	Myrosmodes nervosa	(Kraenzl.) Novoa, C. Vargas & Cisternas	Perennial herb	Not Evaluated (NE)	Endemic					1	1			1										1			8, 36
Oxalidaceae	Oxalis	Oxalis adenophylla	Gillies ex Hook. & Arn.	Perennial herb	Not Evaluated (NE)	Native					1	1							1	1			1					34, 721
Oxalidaceae	Oxalis	Oxalis perdicaria	(Molina) Bertero	Perennial herb	Not Evaluated (NE)	Native				1															1			26
Oxalidaceae	Oxalis	Oxalis megalorrhiza	Jacq.	Perennial herb	Not Evaluated (NE)	Native						1													1			30
Oxalidaceae	Oxalis	Oxalis rosea	Jacq.	Annual	Not Evaluated (NE)	Endemic						1								1								40
Oxalidaceae	Oxalis	Oxalis valdiviensis	Barnéoud	Perennial herb	Not Evaluated (NE)	Native					1	1								1								34, 230	1
Oxalidaceae	Oxalis	Oxalis tuberosa	Molina	Succulent perennial herb	Not Evaluated (NE)	Native				1										1								740	1
Passifloraceae	Passiflora	Passiflora pinnatistipula	Cav.	Climbing shrub	Not Evaluated (NE)	Native			1										1									7, 41
Philesiaceae	Lapageria	Lapageria rosea	Ruiz & Pav.	Climbing shrub	Not Evaluated (NE)	Endemic			1						1				1			1						1, 3, 4, 160	1
Philesiaceae	Philesia	Philesia magellanica	J.F. Gmel.	Climbing shrub	Not Evaluated (NE)	Native			1						1				1	1Fl		1						1, 4, 561, 569	1
Phrymaceae	Erythranthe	Mimulus glabratus	Kunth	Annual	Not Evaluated (NE)	Native						1							1	1			1	1				8, 15, 17, 26, 34, 230	1
Phrymaceae	Erythranthe	Mimulus luteus	L.	Annual/perennial herb	Not Evaluated (NE)	Endemic						1							1	1								3, 26, 33, 35	1
Phytolaccaceae	Phytolaca	Phytolacca bogotensis	Kunth	Perennial herb	Not Evaluated (NE)	Native						1								1								719	1
Plantaginaceae	Plantago	Plantago tubulosa	Decne.	Perennial herb	Not Evaluated (NE)	Native						1							1	1								8	1
Poaceae	Amelichloa	Amelichloa caudata	(Trin.) Arriaga & Barkworth	Perennial herb	Not Evaluated (NE)	Native										1				1								741
Poaceae	Bromus	Bromus berteroanus	Colla	Annual	Not Evaluated (NE)	Native										1				1						1		26, 30, 36	1
Poaceae	Bromus	Bromus catharticus	Vahl	Annual, bi-annual or perennial herb	Not Evaluated (NE)	Native										1									1			3, 36, 300	1
Poaceae	Bromus	Bromus mango	E. Desv.	Perennial herb	Not Evaluated (NE)	Native										1										1		3, 26, 30, 33, 36
Poaceae	Chusquea	Chusquea culeou	E. Desv.	Perennial herb	Not Evaluated (NE)	Native					1					1				1						1		34, 35
Poaceae	Chusquea	Chusquea quila	Kunth	Perennial herb	Not Evaluated (NE)	Endemic					1					1				1						1		3, 14, 34, 352	1
Poaceae	Cortaderia	Cortaderia selloana	(Schult. & Schult.f.) Asch. & Graebn. emend. Testoni & Villamil	Perennial herb	Not Evaluated (NE)	Native									1										1			720, 742	1
Poaceae	Diplachne	Diplachne fusca	(L.) Kunth	Annual	Not Evaluated (NE)	Native	1																		1			720
Poaceae	Distichlis	Distichlis spicata	(L.) Greene	Perennial herb	Not Evaluated (NE)	Native		1															1	1				718, 720
Poaceae	Poa	Poa flabellata	(Lam.) Raspail	Perennial herb	Not Evaluated (NE)	Native					1									1								35
Poaceae	Setaria	Setaria parviflora	(Poir.) Kerguélen var. brachytricha Pensiero	Perennial herb	Not Evaluated (NE)	Native										1										1		718
Poaceae	Vulpia	Vulpia octoflora	(Walter) Rydb.	Annual	Not Evaluated (NE)	Native	1																		1			720
Podocarpaceae	Podocarpus	Podocarpus nubigena	Lindl.	Tree	Not Evaluated (NE)	Native			1										1									160
Podocarpaceae	Prumnopitys	Prumnopitys andina	(Poepp. ex Endl.) de Laub.	Tree	Not Evaluated (NE)	Native			1										1	1		1	1					1, 4, 22, 30
Polygonaceae	Chorizanthe	Chorizanthe commissuralis	J. Remy	Annual	Not Evaluated (NE)	Native	1																1					31
Polygonaceae	Muehlenbeckia	Muehlenbeckia hastulata	(Sm.) I.M. Johnst.	Shrub	Not Evaluated (NE)	Native			1			1							1	1		1	1					1,3, 4, 22, 34	1
Polygonaceae	Polygonum	Polygonum sanguinaria	J. Remy	Sub-shrub	Not Evaluated (NE)	Endemic	1																1					1	1
Polygonaceae	Rumex	Rumex cuneifolius	Campd.	Perennial herb	Not Evaluated (NE)	Native						1								1								724	1
Potamogetonaceae	Stuckenia	Stuckenia striata	(Ruiz & Pav.) Holub	Aquatic perennial herb	Not Evaluated (NE)	Native				1			1												1			720
Proteaceae	Embothrium	Embothrium coccineum	J.R. Forst. & G. Forst.	Tree	Not Evaluated (NE)	Native			1														1			1		1, 568	1
Proteaceae	Gevuina	Gevuina avellana	Molina	Tree	Not Evaluated (NE)	Native										1			1	1		1	1			1	1	1, 4, 7, 29, 30, 24, 209, 208, 474 680	1
Quillajaceae	Quillaja	Quillaja saponaria	Molina	Tree	Not Evaluated (NE)	Endemic					1	1		1							1							753	1
Rahmnaceae	Retanilla	Retanilla ephedra	(Vent.) Brongn.	Shrub	Not Evaluated (NE)	Endemic			1														1					40	1
Rosaceae	Acaena	Acaena ovalifolia	Ruiz & Pav.	Perennial herb	Not Evaluated (NE)	Native						1											1					719	1
Rosaceae	Fragaria	Fragaria chiloensis	(L.) Mill.	Perennial herb	Not Evaluated (NE)	Native			1			1							1			1	1					3, 4, 9, 11, 35	1
Rosaceae	Margyricarpus	Margyricarpus pinnatus	(Lam.) Kuntze	Shrub/sub-shrub	Not Evaluated (NE)	Native			1										1									1, 4, 22, 724	1
Rosaceae	Margyricarpus	Margyricarpus digynus	(Bitter) Skottsb.	Sub-shrub	CR	Endemic			1										1									724
Rosaceae	Polylepis	Polylepis rugulosa	Bitter	Tree	Endangered (EN)	Native								1									1					8	1
Rosaceae	Polylepis	Polylepis tarapacana	Phil.	Tree	Vulnerable (VU)	Native								1									1					8	1
Rosaceae	Rubus	Rubus geoides	Sm.	Perennial herb	Not Evaluated (NE)	Native			1										1			1	1					1, 3, 4, 9, 160	1
Rosaceae	Rubus	Rubus radicans	Cav.	Perennial herb	Not Evaluated (NE)	Native			1										1		1							730, 733
Rubiaceae	Galium	Galium hypocarpium	(L.) Endl. ex Griseb.	Perennial herb	Not Evaluated (NE)	Native							1										1	1				8	1
Rubiaceae	Galium	Galium corymbosum	Ruiz & Pav.	Perennial herb	Not Evaluated (NE)	Native							1										1					719	1
Rubiaceae	Nertera	Nertera granadensis	(Mutis ex L.f.) Druce	Perennial herb	Not Evaluated (NE)	Native			1										1									743	1
Sapotaceae	Pouteria	Pouteria splendens	(A. DC.) Kuntze	Shrub/small tree	Endangered (EN)	Endemic			1													1						1, 4
Sapotaceae	Pouteria	Pouteria lucuma	(Ruiz & Pav.) Kuntze	Tree	Not Evaluated (NE)	Native			1													1	1			1		740, 744	1
Schoepfiaceae	Arjona	Arjona patagonica	Hombr. & Jacq. ex Decne.	Perennial herb	Not Evaluated (NE)	Native				1															1			9
Schoepfiaceae	Arjona	Arjona tuberosa	Cav.	Perennial herb	Not Evaluated (NE)	Native				1									1	1								3, 34
Scrophulariaceae	Buddleja	Buddleja globosa	Hope	Shrub	Not Evaluated (NE)	Native						1											1					726	1
Solanaceae	Dunalia	Dunalia spinosa	(Meyen) Dammer	Shrub	Not Evaluated (NE)	Native												1	1									8	1
Solanaceae	Fabiana	Fabiana imbricata	Ruiz & Pav.	Shrub	Not Evaluated (NE)	Native			1										1									1, 4	1
Solanaceae	Lycium	Lycium chilense	Miers ex Bertero	shrub	Not Evaluated (NE)	Native			1										1									160
Solanaceae	Lycium	Lycium humile	Phil.	Shrub	Not Evaluated (NE)	Native			1										1				1					1, 42
Solanaceae	Lycium	Lycium carolinianum	Walter	Shrub	Not Evaluated (NE)	Native			1										1	1								94	1
Solanaceae	Lycium	Lycium tenuispinosum	Miers	Shrub	Not Evaluated (NE)	Native			1																1			732
Solanaceae	Lycium	Lycium boerhaviaefolium	L.f.	Shrub	Vulnerable (VU)	Native	1																		1			720	1
Solanaceae	Nicotiana	Nicotiana pauciflora	J. Remy	Annual	Not Evaluated (NE)	Endemic	1																		1			720	1
Solanaceae	Physalis	Physalis peruviana	L.	Perennial herb	Not Evaluated (NE)	Native			1										1			1	1					724, 740	1
Solanaceae	Physalis	Physalis viscosa	L.	Perennial herb	Not Evaluated (NE)	Native			1										1			1						718, 720	1
Solanaceae	Salpichroa	Salpichroa tristis	Miers	Shrub/small tree	Not Evaluated (NE)	Native			1										1									745, 746
Solanaceae	Solanum	Solanum maglia	Schltdl.	Perennial herb	Not Evaluated (NE)	Native				1															1			1, 3
Solanaceae	Solanum	Solanum nitidum	Ruiz & Pav.	Shrub	Not Evaluated (NE)	Native				1															1			8	1
Solanaceae	Solanum	Solanum tuberosum	L.	Perennial herb	Not Evaluated (NE)	Native				1										1	1		1			1		3, 11, 26, 30, 36, 78, 79	1
Solanaceae	Solanum	Solanum sisymbriifolium	Lam.	Perennial herb	Not Evaluated (NE)	Native			1										1			1						720, 747, 748	1
Solanaceae	Solanum	Solanum tweedianum	Hook.	Perennial herb	Not Evaluated (NE)	Native			1			1													1			720	1
Solanaceae	Solanum	Solanum chilense	(Dunal) Reiche	Perennial herb	Not Evaluated (NE)	Endemic			1											1								724
Solanaceae	Solanum	Solanum peruvianum	L.	Perennial herb	Not Evaluated (NE)	Native			1											1								724
Solanaceae	Solanum	Solanum pimpinellifolium	L.	shrub	Vulnerable (VU)	Native			1										1			1						724, 745	1
Solanaceae	Solanum	Solanum montanum	L.	Perennial herb	Not Evaluated (NE)	Native				1										1								724
Tecophilaeaceae	Conanthera	Conanthera bifolia	Ruiz & Pav.	Perennial herb	Not Evaluated (NE)	Endemic				1									1	1								3, 11
Tecophilaeaceae	Conanthera	Conanthera campanulata	Lindl.	Perennial herb	Least Concern (LC)	Endemic				1									1	1								1, 11
Tropaeolaceae	Tropaeolum	Tropaeolum speciosum	Poepp. & Endl.	Perennial herb	Not Evaluated (NE)	Endemic				1															1			30
Tropaeolaceae	Tropaeolum	Tropaeolum incisum	(Speg.) Sparre	Perennial herb	Not Evaluated (NE)	Native				1										1								723, 735
Tropaeolaceae	Tropaeolum	Tropaeolum porifolium	(Cav.) L. Andersson & S. Andersson	Perennial herb	Not Evaluated (NE)	Native				1															1			721
Urticaceae	Pilea	Pilea elliptica	Hook. f.	Perennial herb	Not Evaluated (NE)	Endemic	1																	1				29	1
Urticaceae	Urtica	Urtica echinata	Benth.	Perennial herb	Not Evaluated (NE)	Native						1								1								724	1
Urticaceae	Urtica	Urtica flabellata	Kunth	Annual	Not Evaluated (NE)	Native						1								1								724	1
Urticaceae	Urtica	Urtica magellanica	Poir.	Perennial herb	Not Evaluated (NE)	Native						1								1								724	1
Verbenaceae	Aloysia	Aloysia deserticola	(Phil.) Lu-Irving & O'Leary	Shrub	Not Evaluated (NE)	Native						1											1	1				1, 8	1
Verbenaceae	Diostea	Diostea juncea	(Gillies & Hook.) Miers	Shrub	Not Evaluated (NE)	Native	1																		1			720	1
Verbenaceae	Junellia	Junellia digitata	(Phil.) Moldenke	Shrub	Not Evaluated (NE)	Native				1															1			8	1
Verbenaceae	Junellia	Junellia origenes	(Phil.) N. O'Leary & P. Peralta	Perennial herb	Not Evaluated (NE)	Native	1																	1				1
Verbenaceae	Junellia	Junellia juniperina	(Lag.) Moldenke	Shrub	Not Evaluated (NE)	Native	1																		1			720	1
Verbenaceae	Pitraea	Pitraea cuneato-ovata	(Cav.) Caro	Perennial herb	Not Evaluated (NE)	Native				1										1								724
Verbenaceae	Verbena	Verbena litoralis	Kunth	Perennial herb	Not Evaluated (NE)	Native							1										1					719	1
Winteraceae	Drimys	Drimys winteri	J.R. Forst. & G. Forst.	Tree	Not Evaluated (NE)	Native			1															1				569	1

## Sheet: References
REFERENCE NUMBERS	REFERENCE
1	Muñoz, M.; Barrera, E.; Meza, I. El uso medicinal y alimenticio de las plantas nativas y naturalizadas en Chile. Publicaciones ocasionales del Museo Nacional de Historia Natural 1981, 33, 3-91.
723	Azar, P.F. Utilización de vegetales en las sociedades indígenas norpatagónicas contribución a una base de datos v.1. Tesis de Licenciatura de la Facultad de Filosofía y Letras de la Universidad de Buenos Aires, Argentina, 2002.
22	Baeza, V. Plantas Chilenas de fruto comestible. Revista Chilena de Historia Natural, 1936, 40: 181-187.
38	Belmonte, E.; Faúndez, L.; Flores, J. Categorías de conservación de Cactáceas nativas de Chile. Boletín del Museo Nacional de Historia Natural, 1998, 47: 69-89.
209	Bennedetti, S. Información tecnológica de productos forestales no madereros del bosque nativo de Chile. Monografía de MAQUI Aristotelia chilensis (Mol.) Stuntzs. Instituto Forestal, Santiago, Chile, 2012;. Available in: http://www.pfnm.cl/paqtecnologicos/maqui/monografia_maqui.pdf (Access: sept 2013).
174	Bhargava, A.; Shukla, S.; Ohri, D. Chenopodium quinoa - An Indian perspective. Industrial Crops and Products, 2006, 23: 73–87
568	Bragg, K.; Hauenstein, E.; Latsague, M. Transecto etnobotánico del sector mapuche. Cultura, Hombre, Sociedad (CUHSO), 1986, 3: 57-80.
545	Campos, J. Productos forestales no madereros en Chile. Dirección de Productos Forestales, FAO, ROMA- Oficina Regional de la FAO para América Latina y el Caribe, Santiago, Chile, 1998.
720	Cantero, J.J; Núñez, C.O.; Mulko, J.; Amuchastegui, M.A.; Palchetti, M.V.; Brandolin, P.G.; Iparraguirre, J.; Virginil, N.; Bernardello, G.L.M; Ariza Espinar, L. Las plantas de interés económico en Argentina, UNIRIO Editora, Universidad Nacional de Río Cuarto, Río Cuarto, Argentina, 2019; 934p.
26	Cárdenas, R.; Villagrán, C. Chiloé. Botánica de la cotidianieidad. : [relación del chilote con su entorno natural : plantas curativas, máginas, alimenticias, tintóreas, maderereas y artesanales]. Consejo Nacional del Libro y la Lectura, Santiago, Chile. 2005.
655	Cerezal, P.; Acosta, E.; Rojas, G.; Romero, N.; Zavala, A. (2012) Desarrollo de una bebida de alto contenido proteico a partir de algarrobo, lupino y quinoa para la dieta de preescolares. Nutrición Hospitalaria 27: 232-243.
732	Chamorro, M.F.; Ladio, A. Native and exotic plants with edible fleshy fruits utilized in Patagonia and their role as sources of local functional foods. BMC Complementary Medicine and Therapies, 2020, 20:155, https://doi.org/10.1186/s12906-020-02952-1
735	Claraz, J. Diario de viaje de exploración al Chubut, 1865-1866. Buenos Aires. Marymar, Argentina, 1988.
729	Contincello, L.; Gandulo, R.; Bustamante, A.; Tartarglia, C. El uso de plantas medicinales por la comunidad mapuche de San Martín de los Andes. Provincia de Neuquén (Argentina) Parodiana, 10 (1–2) (1997), pp. 165-180
78	Contreras, A. Cultivo de la papa. In: Amtmann C.; Mujica, F.; VERA, B. (eds) Pequeña agricultura en la Región de Los Lagos, Chile: 175-179. Universidad Austral de Chile, Valdivia, Chile, 1998; 175-179..
740	Contreras, A.; Pezoa, A. Recursos Fitogenéticos del Norte de Chile. El Campesino, 1992; 24-30
3	De Mösbach, E.W. Botánica Indígena de Chile. Editorial Andrés Bello, Santiago, Chile; 1999.
724	Delgado Sumar, H.E. Plantas Alimenticias del Perú. Antropologia de la Nutrición, Apuntes N°1, Universidad Científica del Sur, Lima, Perú, 2004.
561	Domínguez, E. Flora de interés etnobotánico usada por los pueblos originarios: Aónikenk, Selk'nam, Kawésqar, Yagan y Haush en la Patagonia Austral. Dominguezia, 2010, 26(2):19-29.
569	Domínguez, E.; Aguilera, O.; Villa-Martínez, R.; Aravena, J.C.; Henriquez, J.M. Estudio etnobotánico de la Isla Kalau, territorio ancestral Kawésqar, Región de Magallanes, Chile. Anales Instituto Patagonia (Chile), 2012, 40: 19-35.
94	Duboi, A.; Lenne, P.; Nahoe, E.; Rauch, M. Plantas de Rapa Nui, Guía Ilustrada de la flora de interés ecológico y patrimonial. Umanga mo te Natura, CONAF, ONF International, Santiago, 2013.
741	Eilberg, B.A. Rosetas de cleistógenos axilares de dos especies de Stipa. Boletín de la Sociedad Argentina de Botánica, 1969, 12:303-305.
738	Erize, E. Diccionario comentado, mapuche- español. Cuadernos del Sur. Universidad Nacional del Sur. Bahía Blanca, Argentina; 1960.
716	Espinosa, M. Dos plantas chilenas de bulbos comestibles. Rev Chilena historia natural, 1922; 26-8 26
43	Espinoza, M. Anotaciones botánicas. Observaciones sobre el quisco y el maihuén. Boletín del Museo Nacional de Historia Natural, 1930, 13: 125-139.
313	Estevez, A.M.; Escobar, B.; Ugarte, V. Utilización de cotiledones de algarobo (Prosopis chilensis (Mol) Stuntz) en la elaboración de barras de cereales. Archivos Latinoamericanos de Nutrición, 2000, 50: 148-151.
314	Estévez, A.M.; Sánchez, C.; Hurtado, M.L.; Escobar, B.; Espinoza, S.; Suárez, C. Extraction methods and some physical properties of mesquite (Prosopis chilensis (Mol) Stuntz) seed gum. Journal of the Science of Food and Agriculture, 2004, 84: 1487–1492 .
734	European Food Safety Authority. Re-evaluation of tara gum (E 417) as a food additive. EFSA Journal, 2017. Doi: 10.2903/j.efsa.2017.4863
753	FAO. Quillaia Extracts: Type 1 and Type 2. Chemical and Technical Assessment (CTA). First draft prepared by Silvia Resnik. 61st JECFA; 2004.
79	Fundación Chile. Cadena agroalimentaria del cultivo de la papa en Chile. Fundación Chile, Santiago, Chile, 2001.
40	Gay, C. Historia física y politica de Chile. Serie botánica 8 tomos, Museo de Historia Natural, Santiago, Chile; Paris Francia, 1845-1852.
17	Gómez Parra, D.; Siarez-Flores, E. Alimentación tradicional Atacameña. [s.n.], Antofagasta, Chile. 1995.
156	Gupta, M.P. (ed) Doscientas setenta plantas medicinales iberoamericanas. SECAB Ciencia y tecnología, no. 55. Bogotá, Colombia, 1995.
19	Gutierrez, G.; Lazo, L. Plantas medicinales silvestres de uso tradicional en la localidad de Paposo, Costa del Desierto de Atacama, II Región Chile. Creces, Santiago, Chile. 1996.
37	Hoffmann, A.E.; Walter, H. Cactáceas en la flora nativa de Chile. Segunda Edición. Ediciones Claudio Gay, Santiago, Chile, 2004.
749	http://temperate.theferns.info/plant/Lathyrus+nervosus)
675	http://www.cervezaguayacan.cl/cervezas/chanar (access: sept 2013)
726	https://beastie.cl/tiva-infusion-hierbas-frias/
746	https://www.chlorischile.cl/Linares/apend3.htm
731	Hurrell, J.A.; Ulibarri, E.A.; Delucchi, G.; Pochettino, M.L. Biota Rfipplatense XIV. Hortalizas, Vereduras y Legumbres. Editorial LOLA, Buenos Aires, Argentina, 2009.
352	Jerez, J. Plantas mágicas de la Costa valdiviana. Ediciones Kultrún, Valdivia, Chile, 2005.
41	Johow, F. Flora de las plantas vasculares de Zapallar. Revista Chilena de Historia Natural, 1945, 49: 8-364
183	Konishi, Y.; Hirano, S.; Tsuboi, H.; Wada, M. Distribution of Minerals in Quinoa (Chenopodium quinoa Willd.) Seeds Bioscience, Biotechnology, and Biochemistry, 2004, 68: 231-234.
725	Ladio, A.H.; Lozada, M. Patterns of use and knowledge of wild edible plants in distinct ecological environments: a case study of a Mapuche community from northwestern Patagonia. Biodiversity and Conservation, 2004, 13: 1153–1173.
737	Ladio, A.H.; Rapoport, E. El uso de las plantas silvestres comestibles en una población sub-urbana del noroeste de la Patagonia. Parodiana, 1999, 11(1-2): 49-62.
750	Lamarque, A.L.; Maestri, D.M.; Grosso, NR.; Zygadlo, J.A.; Guzman, C.A. Proximate Composition and Seed Lipid Components of some Prosopis (Leguminosae) from Argentina. J Sci Food Agric., 1994, 66:323-326.
30	Larcham, R. La agricultura precolombiana en Chile y los países vecinos. Ediciones de la Universidad de Chile, Santiago, Chile. 1936.
474	Lizana. Tradición chilena: Licores artesanales de frutas y hierbas. (06 / Marzo / 2006) El Mercurio (18/02)
743	López, C.R.; Navarro, L.J.; Caleño, B. Productos Forestales no Maderables de CORPOCHIVOR. Una mirada a los regalos del bosque. Bogotá D.C. Colombia, 2016, 278 pp.
210	Maestri, D.M.; Fortunato, R.H.; Guzman, C.A.; Torres, M.; Lamarque, A. Seed Compositional Studies of Some Species of Papilionideae (Leguminosae) Native to Argentina. Journal of the Science of food and Agriculture, 2002, 82: 248 - 251 .
230	Martínez Crovetto, R. Apuntes sobre la vegetación de los alrededores del lago Cholila.Publicación Técnica de la Facultad de Ciencias Agrarias, 1980, 1: 1-22.
35	Martínez-Croveto, R. Breve panorama de las plantas utilizadas por los indios de patagonia y tierra del fuego. Estudios etnobotánicos IV. Etnobiológica Nr 3, 1982.
742	Martinez-Crovetto, R. Estudios Etnobotánicos I. Nombres de plantas y su utilidad, según los indios Tobas del este. del Chaco. Bonplandia, 1964, 1(4): 279-333.
9	Martínez-Crovetto, R. Estudios etnobotánicos IV. Nombres de plantas y su utilidad según los indios onas de Tierra del Fuego. Etnobiológica, Corrientes, 1968 3: 1-20.
45	Martinic, M. Los Aonikenk: historia y cultura. Ediciones Universidad de Magallanes, Punta Arenas, Chile, 1995.
727	Meneses, R.I.; Beck , S.; Anthelme, F. Eds. La Cordillera Real y sus plantas. IRD & Herbario Nacional de Bolivia. La Paz, Bolivia, 2015; 364 p.
15	Meza, I.; Villagrán, C. Etnobotánica de la isla de Alao, Archipiélago de Chiloé, Chile. Boletin del Museo Nacional de Historia Natural, Santiago de Chile, 1991, 42: 39-78.
33	Molina, J.I. Compendio de la historia geográphica natural y civil del Reino de Chile, escrito en italiano por el Abate Don Juan Ignacio Molina, traducido al español por don Domingo Joseph Aguellado Mendoza. Araneae, Madrid, vol. 1, 1788; 236 pp.
748	Montani, M.C.; Scarpa, G.F. Recursos Vegetales y Prácticas Alimentarias entre Indígenas Tapiete del Noreste de la Provincia de Salta, Argentina. Darwiniana, nueva serie, 2016, 4(1): 12-30. DOI: 10.14522/darwiniana.2016.41.684
7	Montenegro, G. Chile, nuestra flora útil. Guía de uso apícola, medicinal, floclórica, artesanal y ornamental. Ediciones Universidad Católica de Chile, Santiago, Chile, 2000.
751	Moreno, M.C., Torres, L.; Campos, C. Nuevos aportes al uso de Prosopis flexuosa en el Centro Oeste de Argentina y su interpretación en el marco general de la ecorregión del Monte. Revista Etnobiología, 2018, 16(3): 18-35.
744	Mostacero León, J.; Mejía Coico, F.; Gastañadui Rosas, D.; De La Cruz Castillo, J. Inventario taxonómico, fitogreográfico y etnobotánico de frutales nativos del norte del Perú. Scientia Agropecuaria, 2017, 8 (3): 215 – 224. DOI: 10.17268/sci.agropecu.2017.03.04
11	Muñoz, M. Gerónimo de Bibar, notable observador naturalista en la alborada de La Conquista. Boletin del Museo Nacional de Historia Natural, Santiago de Chile, 1975, 34: 5-27.
13	Muñoz, M.; Muñoz, C.; Godoy, I. Especies nativas con potencial como frutales arbustivos. IPA Carillanca 1986, 5: 32-35.
356	Nascimento, F.R.; Cruz, G.V.; Pereira, P.V.; Maciel, M.C.; Silva, L.A.; Azevedo, A.P.; Barroqueiro, ES.; Guerra, R.N. Ascitic and solid Ehrlich tumor inhibition by Chenopodium ambrosioides L. treatment. Life Sciences, 2006, 78: 2650 – 2653.
44	Navas, L.E. Flora de la cuenca de Santiago de Chile. Tomo I. Ediciones de la Universidad de Chile, Santiago, Chile, 1973.
721	Ochoa, J.J.; Ladio, A.H. Current use of wild plants with edible underground storage organs in a rural population of Patagonia: between tradition and change. Journal of Ethnobiology and Ethnomedicine, 2015, 11:70, DOI 10.1186/s13002-015-0053-z
4	Ortiz, J. Plantas Silvestres de Frutos Comestibles por el Hombre. Contribuciones Arqueológicas N°8, Museo de La Serena, La Serena, Chile, 1969.
719	Pancorbo-Olivera, M.; Parra Rondinel, F.A.; Torres Guevara, J.J.; Casas Fernández, A. Los otros Alimentos: Plantas Comestibles Silvestres y Arvenses en dos Comunidades Campesinas de los Andes Centrales Del Perú. Revista Etnobiología, 2020, 18(1): 8-36.
36	Pardo, E.; Pizarro, L. Especies botánicas consumidas por los chilenos prehispánicos. Editorial Mare Nostrum, Santiago, Chile, 2007.
229	Pereira, E. Apuntes sobre la cocina chilena. Editorial Universitaria, Santiago, Chile, 1977.
558	Powers, S. Tribes of California. University of California Press, Berkeley, California, 1976.
730	Ragonese, A.E.; Martínez Crovetto, R. Plantas indígenas de la Argentina con frutos o semillas comestibles Rev. Investig. Agric., 1947, 1 (3): 147-216
34	Rapaport, E; Ladio, A.; Sanz, E. Plantas nativas comestibles de la patagonia andina argentino-chilena Parte 1.Imaginaria, Bariloche, Argentina, 2001.
754	Rapoport, E.; Drausal, B.; Muñoz, L.; Guineo, C.; Lepín, Z.; Celis, J.L.; Díaz, J. 2010. Recetas del bosque chileno. Ediciones Corporación Instituto de Ecología y Biodiversidad. Santiago, Chile; 2010, 55pp.
733	Rapoport, E.; Ladio, A.; Sanz, E. Plantas nativas comestibles de la Patagonia andina argentino- chilena. Parte 1. Departamento de Ecología, Centro Regional Universitario Bariloche. Programa de Extensión Universitaria de la U. N. Co. y National Geographic. S. C. de Bariloche: Ediciones de Imaginaria, 1999.
718	Rapoport, E.H.; Marzocca, A.; Drausal, B.S. Malezas Comestibles Del Cono Sur Y Otras Partes Del Planeta. Instituto Nacional de Tecnología Agropecuaria, Argentina, 2009.
160	Rapoport, E; Ladio, A.H.; Sanz, E. Plantas nativas comestibles de la Patagonia andina argentino-chilena. Parte II. Ediciones Alternatura. Secretaría de Extensión Universitaria. UNC. Fundación Antorchas. Bariloche, Argentina, 2003.
6	Reiche, K. Geografía botánica de Chile. Cámara Chilena de la Construcción, Pontificia Universidad Católica de Chile, Boblioteca Nacional, Santiago, Chile, 2013.
65	Riedemann, P.; Aldunate, G. Flora Nativa de valor ornamental. Chile. Zona centro. Editorial Andrés Bello, Santiago, Chile, 2001.
24	Rosales, D. Historia general del reino de Chile: Flandes Indiano (3 vol.) Imp. Del Mercurio, Valparaíso, Chile. 1877.
546	Salvatierra, A.; León-Lobos, P. Potencial Productivo de Eulychnia acida, cáctacea columnar nativa de la Región de Coquimbo, Chile. Simposium de Recursos Genéticos para América Latina y el Caribe. 23-25 de noviembre Montevideo, Uruguay, 2005..
722	Scarpa, G.F.; Rosso, C.N.; Anconatani, L.M. Etnobotánica Aonik’enk (tehuelches de Santa Cruz) inédita de Raúl Martínez Crovetto (II) y compilación de fuentes secundarias: Usos y prácticas asociadas a las plantas. Darwiniana, nueva serie, 2020, 8(1), DOI: 10.14522/darwiniana.2020.81.867.
300	Schmeda-Hirschmann, G.; Razmilic, I.; Gutierrez, MI.; Loyola, J.I. Proximate composition and biological activity of food plants gathered by Chilean amerindians. Economic Botany, 1999, 53: 177-187.
172	Seguel, I. (ed). Murtilla el berry nativo del Sur de Chile, Recetario. INIA Carillanca, Temuco, Chile, 2004.
752	Seminario, J.(ed.). Raíces Andinas: Contribuciones al conocimiento y a la capacitación. Serie: Conservación y uso de la biodiversidad de raíces y tubérculos andinos: Una década de investigación para el desarrollo (1993-2003) No. 6. Universidad Nacional de Cajamarca, Centro Internacional de la Papa, Agencia Suiza para el Desarrollo y la Cooperación. Lima, Perú, 2004; 376 p.
228	Smith-Hebbel, H.; Pennacchiotti Monti, I. Tabla de composición química de alimentos chilenos. Universidad de Chile, Santiago, Chile, 1985.
14	Smith-Ramírez, C. Algunos usos indígenas tradicionales de la flora del bosque templado. In: Armesto JJ, C Villagrán & M. K. Arroyo (eds) Ecología de los bosques nativos de Chile: 389-404. Editorial Universitaria, Santiago, Chile. 1996.
739	Tardío, J.; Molina, M.; Aceituno-Mata, L.; Pardo-de-Santayana, M.; Morales, R.; Fernández-Ruiz, V.; Morales, P.; García, P.; Cámara, M.; Sánchez-Mata, M.C. Montia fontana L. (Portulacaceae), an interesting wild vegetable traditionally consumed in the Iberian Peninsula. Genet Resour Crop Evol., 2011, 58:1105–1118.
559	USD and NRCS. Plant Guide. GOLDEN NUTSEDGE Cyperus eragrostis Lam. USDA-NRCS, Washington DC, 2006.
747	Van Den Eynden, V. Use and management of edible non-crop plants in southern Ecuador. Ph.D. Thesis. Universiteit Gent. Belgium, 2003.
745	Vilcapoma Segovia, G. Frutos Silvestres (Solanáceas) de la cuenca del Río Chillón, Provincia de Canta, Lima – Perú. Ecología Aplicada, 2007, 6(1,2): 23-32.
8	Villagrán, C.; Castro, V. Ciencia indígena de los Andes del norte de Chile. Editorial Universitaria, Santiago, Chile, 2004.
42	Villagrán, C.; Castro, V. Etnobotánica y manejo ganadero de las vegas, bofedales y quebradas en el loa superior, Andes de Antofagasta, segunda región, Chile. Chungará, 1999, 29: 275-304.
728	Villagrán, C.; Castro, V.; Sánchez, G.; Hinojosa, F.; Latorre, C. La Tradición Altiplánica: Estudio Etnobotánico en los Andes de Iquique, Primera Región, Chile. Chungará, 1999, 31(1): 81-186.
31	Villagrán, C.; Roma, M.; Castro, V. Etnobotánica del sur de los Andes de la primera Región de Chile: un enlace entre las culturas altiplánicas y las de quebradas altas del Loa superior, Chungará, 2003, 35: 73-124.
29	Villagrán, C; Meza, I; Silva, E.; Vera, N. Nombres folclóricos y usos de la isla de Quinchao, Chiloé. Publicaciones ocasionales del Museo Nacional de Historia, 1983, 39: 3-58.
680	Villarroel, M.; Huiriqueo, C.; Hazbun, J.; Carrillo, D. Development of a cookie formulation for celiac people using defatted Chilean hazel nut (Gevuina avellana. Mol) flour and quinoa (Chenopodium quinoa Willd) flour. Archivos latinoamericanos de nutrición, 2009, 59: 184-190.
208	Villarroel, M.; Reyes, C.; , Hazbun, J.; Karmelic, J. Optimización de una formulación de queques (cakes) con características funcionales a partir de almidones resistentes, Sphagnum magellanicum y harina desgrasada de avellana (Gevuina avellana Mol). Archivos latinoamericanos de Nutrición, 2007, 57: 56-62.
736	Vúletin, A. Neuquén. Fauna- Flora- Riquezas naturales- Toponomásticosy Guía turística. Siringa Libros, Buenos Aires, Argentina, 1979.
755	Muiño, W.A. Estudio etnobotánico de plantas usadas en la alimentación de los campesinos del noroeste de la pampa Argentina. Chungará, Revista de Antropología Chilena, 2012, 44(3), 389-400. Doi:10.4067/S0717-73562012000300003
756	Tolaba J.A. Flora del Valle de Lerma, Chenopodiaceae Vent. Agosto 2006, Volumen 7, Nº 18. Herbario MCNS, Facultad de Ciencias Naturales. Universidad Nacional de Salta, Argentina, 2006, Edición Internet Mayo 2012, http://eprints.natura.unsa.edu.ar/391/1/CHENOPODIACEAE.pdf
757	Menegoz K. & Zapata A.Flora cordillerana del Ñuble y sus usos tradicionales. FONDART, 2017;. 205 páginas
